# Supplementary material for: Instability Resistance Training Decreases Motor Noise During Challenging Walking Tasks in Older Adults: A 10-Week Double-Blinded RCT
Source: Front Aging Neurosci. 2019 Feb 27;11:32. doi: 10.3389/fnagi.2019.00032 (PMC6400996; doi:10.3389/fnagi.2019.00032)
Supplement: MATERIAL SI — Dataset. [file Data_Sheet_1.xlsx]

## Sheet: Titel & Authors
Supplementary Material I Instability resistance training decreases motor noise during challenging walking tasks in older adults: a 10-week double-blinded RCT
Nils Eckardt1,2 & Noah J. Rosenblatt3 1Department of Training and Movement Science, Institute for Sport and Sports Science, University of Kassel, Germany 2Department of Sport and Movement Science, Institute of Sport Science, Carl von Ossietzky University of Oldenburg, Germany 3Dr. William M. Scholl College of Podiatric Medicine’s Center for Lower Extremity Ambulatory Research (CLEAR), Rosalind Fr…

## Sheet: RESULTS
Code	AGE	GEN	H	MMSE	GDS	pre_FES-I	FAB-D	FQoPA	post_FES-I	VUCM_ES_PRE	VORT_ES_PRE	VTOT_ES_PRE	∆Vz_ES_PRE	VUCM_ES_POST	VORT_ES_POST	VTOT_ES_POST	∆Vz_ES_POST	VUCM_US_PRE	VORT_US_PRE	VTOT_US_PRE	∆Vz_US_PRE	VUCM_US_POST	VORT_US_POST	VTOT_US_POST	∆Vz_US_POST	VUCM_USISB_PRE	VORT_USISB_PRE	VTOT_USISB_PRE	∆Vz_USISB_PRE	VUCM_USISB_POST	VORT_USISB_POST	VTOT_USISB_POST	∆Vz_USISB_POST	Falls	Near_falls	TUG_PRE	MDRT_anterior_PRE	MDRT_posterior_PRE	MDRT_ml_PRE	CRT_PRE	LES_PRE	Add_PRE	Abd_PRE	Quad_PRE	TUG_POST	MDRT_anterior_POST	MDRT_posterior_POST	MDRT_ml_POST	CRT_POST
1	65-70	1	1.65	29	0	20	17	40.9	18	0.000127419	6.56957e-05	0.000118602	1.47086	0.000634244	0.000299567	0.000586433	1.54752	0.00285954	0.000961708	0.00258842	1.52365	0.00259215	0.000846192	0.00245702	1.41386	0.00201	0.0010675	0.00191	1.20486	0.00227	0.000939273	0.00213	1.32203	0	0	7.57	29	11	17	16.95	789	122.25	156.75	121	7.275	29.5	14.5	19	8.92
1	65-70	2	1.8	29	0	20	16	8.65	20	0.000104929	1.83123e-05	9.25553e-05	1.83404	0.000127609	8.69624e-05	0.000127517	1.07771	0.000320779	0.000468087	0.000341823	0.743939	0.000374481	0.000368755	0.000373663	1.11299	0.000336818	0.000491492	0.000358914	0.706928	0.000393205	0.000387193	0.000392346	0.903584	0	0	5.645	33.5	17	25	8.775	1372	186.75	250	162.75	6.535	30.5	21	24.625	7.84
1	65-70	1	1.63	28	1	21	14	4.5	17	0.000490784	0.000300704	0.000463629	1.29098	0.00018973	0.000169024	0.000186772	1.07928	0.00159571	0.00154218	0.00158806	1.04736	0.00116648	0.00102543	0.00114633	1.05471	0.00170741	0.00165013	0.00169922	0.912941	0.00124813	0.00109721	0.00122657	0.960318	1	0	7.6	24.5	12.5	24.75	10.3	671	118	194.25	163.75	7.035	33.5	14.5	21.75	9.725
1	65-70	1	1.64	30	1	22	14	3.04	20	0.000567795	0.000305051	0.000636754	1.14275	0.000259657	0.000239546	0.000256784	1.03427	0.00099577	0.000707332	0.000954565	1.12143	0.00179879	0.00137522	0.00173828	1.19853	0.000945982	0.000671965	0.000906836	1.06689	0.00170885	0.00130646	0.00165136	1.03013	0	2	7.05	29	22	31.75	13.91	397	78	123.25	83.25	7.5	35	20.5	25.75	10.775
1	65-70	1	1.7	26	0	18	17	13.8	16	0.000561866	0.000198052	0.000509893	1.55356	0.000294876	0.000216406	0.000283666	1.88014	0.00194216	0.000383454	0.00167019	1.763	0.00213147	0.000995125	0.00196914	1.26234	0.00213637	0.0004218	0.0018372	1.763	0.00201	0.00109464	0.00199	1.17836	0	0	6.825	35	13	22.75	11.215	608	70.5	94.5	104.25	6.965	29.75	14.25	17.125	7.47
1	70-75	1	1.68	28	0	18	12	6.06	16	0.000294668	0.000170954	0.000276994	1.38942	0.000197796	0.000146428	0.000190458	1.28329	0.00103142	0.00028082	0.000924195	1.67522	0.00108312	0.000411943	0.000987233	1.40849	0.00110362	0.000300478	0.000988889	1.54637	0.00115893	0.00044078	0.00105634	1.37923	0	0	8.855	29.5	13.5	13.25	14.045	634	87.25	124.25	123	7.065	35.25	15	21.875	9.89
1	65-70	2	1.78	28	1	19	17	12.75	18	0.000835599	0.000204339	0.000731133	1.62768	0.000342272	0.000110044	0.000309096	1.56068	0.00065075	0.000207117	0.000587374	1.50699	0.00127322	0.000967826	0.00122959	1.08927	0.000644242	0.000205046	0.0005815	1.4683	0.00126048	0.000958148	0.00121729	1.033	0	0	7.93	26	12.5	23.75	8.555	799	129.5	181.75	159	6.73	36.5	17	26.375	8.445
1	70-75	1	1.66	26	1	19	13	6.7	18	0.000156155	9.42869e-05	0.000147317	1.46372	0.000714172	0.000389291	0.000667761	1.45047	0.00176113	0.00040406	0.00156726	1.73137	0.00147908	0.000699366	0.00136769	1.36656	0.00211336	0.000484872	0.00188072	1.63195	0.0017749	0.00083924	0.00164123	1.27038	0	0	8.4	25	21	20.25	19.52	439	94.75	100	172.5	8.405	38.75	7	18.375	11.87
1	70-75	2	1.79	29	1	17	17	8	17	0.000375149	0.000107092	0.000336855	1.57698	0.000296356	0.000157973	0.000276587	1.36038	0.00116067	0.000730218	0.00109917	1.27477	0.000669662	0.000730458	0.000678347	0.937371	0.00128834	0.000810542	0.00122008	1.12758	0.000743325	0.000810809	0.000752965	0.85243	0	0	5.85	26	25	21.25	8.05	1162	104.25	157	172	6.485	33.5	18.5	27.75	7.72
1	65-70	1	1.62	30	0	17	13	12.1	17	0.000173009	0.000150405	0.00016978	1.06473	0.000330949	0.00028614	0.000324548	1.1482	0.000911844	0.000510269	0.000854476	1.3267	0.000799096	0.000286328	0.000725844	1.6018	0.00104862	0.000586809	0.000982647	1.18615	0.000918961	0.000329277	0.00083472	1.40905	0	0	6.72	35.5	13.5	28.5	10.38	755	84.75	123.5	159.75	7.25	39.25	17.5	31	9.475
1	75-80	1	1.67	29	0	17	15	23.7	17	0.000357034	0.00024892	0.000341589	1.23662	0.000616001	0.000398404	0.000584915	1.37904	0.00134356	0.000877265	0.00127694	1.19582	0.00106865	0.00054858	0.000994353	1.41122	0.00151822	0.000991309	0.00144295	1.10901	0.00120757	0.000619895	0.00112362	1.22929	0	0	7.7	27	11	18.5	10.6	455	85.75	95.25	123.25	7.39	31.5	15.5	21.625	10.115
1	70-75	2	1.79	27	1	18	13	13.4	20	0.000418405	0.000405817	0.000416607	0.905429	0.000744309	0.000446002	0.000701694	1.14756	0.000487995	0.000378602	0.000472367	1.02294	0.000589417	0.000428529	0.000566433	1.06315	0.000531915	0.000412676	0.00051488	1.02279	0.000642465	0.000467096	0.000617412	1.05527	0	0	7.69	31.5	13	23	10.6	1191	90.25	145.75	138.5	7.425	35.25	11.75	33.125	10.735
1	70-75	1	1.69	26	1	16	16	23	17	0.000466041	0.000415347	0.000458799	1.23614	0.000255969	0.000131409	0.000238175	1.61092	0.00185145	0.000569618	0.00166833	1.5263	0.00088177	0.000475265	0.000823698	1.26981	0.00222174	0.000683541	0.002002	1.48526	0.00105812	0.000570318	0.000988437	1.20491	0	3	5.785	30	13.5	24	9.495	501	86.5	97.5	122	6.675	28	11.25	14.5	10.95
1	70-75	2	1.75	29	2	23	17	3.5	25	0.000336152	8.54402e-05	0.000300336	1.76353	0.000253779	0.000138688	0.000237338	1.57883	0.000332902	0.000196086	0.000313357	1.23485	0.00157561	0.000642171	0.00141369	1.35826	0.000359534	0.000211773	0.000338425	1.16053	0.00170165	0.000693544	0.00152678	1.35826	0	0	10.81	30	16	21	14.245	892	79.25	109.5	116	8.835	31.5	17.5	27	13.97
1	65-70	1	1.63	28	0	22	14	7.75	16	0.000453816	0.00045692	0.00045426	1.29362	0.000324548	0.000265759	0.000316149	1.15105	0.00137928	0.000853296	0.00130414	1.27008	0.00217917	0.00141535	0.00207006	1.27236	0.00150341	0.000930092	0.00142151	1.13598	0.0023753	0.00154273	0.00225636	1.11166	0	1	6.335	17.5	28.5	19.75	10.4	394	70	115.5	126.25	7.835	32.25	19	25.625	8.845
1	65-70	2	1.8	29	0	17	15	20	16	0.000211057	0.000135588	0.000200276	1.26964	0.000217666	0.000136368	0.000206052	1.30452	0.000349943	0.000585652	0.000383616	0.637101	0.000444484	0.000235023	0.000414561	1.30501	0.000388437	0.000650074	0.000425813	0.638402	0.000493378	0.000260876	0.000460163	1.2145	0	0	6.95	37.5	11.5	27	12.07	1041	91.5	98.75	104	7.3	32.25	19.5	23.75	10.875
1	65-70	1	1.6	29	4	19	16	13	19	0.000361813	0.000423878	0.00037068	1.02968	0.000138491	5.36372e-05	0.000126369	1.62693	0.00247206	0.000765018	0.00222819	1.60119	0.00214423	0.00111698	0.00199748	1.31788	0.00286758	0.000887421	0.0025847	1.48233	0.00188	0.00129569	0.00175	1.08775	0	0	13.15	36.5	20.5	26.5	10.2	815	92	85.5	112	11.72	43.25	19.5	23.25	10.5
1	65-70	2	1.76	27	0	19	13	13.6	16	0.000711356	0.000566978	0.000692159	1.00905	0.000280625	0.000175207	0.000265565	1.30487	0.000498821	0.000315413	0.00047262	1.17677	0.00109413	0.000602393	0.00107246	1.17723	0.000538726	0.000340646	0.000510429	1.12506	0.00118166	0.000650585	0.00115825	1.17723	0	0	8.035	30	10.5	22.75	8.635	581	83.5	106	137	7.85	30.5	15.5	27.375	8.53
1	65-70	2	1.76	24	4	16	18	16.4	16	0.000504655	0.000233608	0.000465934	1.44386	0.000321891	0.000171835	0.000300455	1.40686	0.000959226	0.00131093	0.00100947	0.863794	0.0018063	0.00138978	0.0017468	1.06684	0.00106474	0.00145513	0.00112051	0.739698	0.002005	0.00154266	0.00193895	1.02695	0	2	7.85	36	15	21.5	10.975	1031	99.75	139.25	176.5	7.525	28.5	13.5	30.375	8.37
1	70-75	1	1.67	27	3	21	17	10.8	18	0.000375422	0.000150511	0.000343291	1.4305	0.000252718	0.000219312	0.000247946	1.12962	0.000644751	0.000444764	0.000616181	1.1066	0.00165024	0.00133673	0.00160545	1.04596	0.000715674	0.000493688	0.000683961	1.08154	0.00183177	0.00148377	0.00178205	1.00123	0	0	6.35	34.5	10.5	18	6.5	551	72	89.75	107.25	7.64	31	15	22.25	6.16
1	70-75	1	1.63	24	0	16	13	5.2	16	0.000397474	0.000197693	0.000368934	1.40795	0.000259833	0.000219573	0.000254082	1.00444	0.0011617	0.000954556	0.00113211	1.04634	0.00145881	0.00119018	0.00142043	1.13453	0.00128949	0.00105956	0.00125664	0.994078	0.00161928	0.00132109	0.00157668	0.997639	0	0	7.825	24	16.5	27	9.845	453	81	86.25	121.75	6.415	31.5	26	20.25	8.465
1	75-80	1	1.55	30	1	25	16	2.1	19	0.000365519	0.000214672	0.000348427	1.29365	0.000674044	0.000536378	0.000654377	1.23892	0.00108021	0.000611589	0.00101123	1.17832	0.00195276	0.00189485	0.00194449	0.91093	0.00123144	0.000697212	0.0011528	1.18103	0.00222614	0.00216013	0.00221671	0.91093	0	0	8.89	27	20	24.75	14.355	326	63.75	84.5	107.75	8.98	25.5	14	18.5	13.14
1	70-75	1	1.72	29	0	24	17	13	23	0.000270774	0.00018482	0.000258495	1.21537	0.000301687	0.000274218	0.000297763	1.03487	0.000610788	0.000344621	0.000572764	1.24328	0.000869656	0.000461343	0.000811326	1.26452	0.000653543	0.000368744	0.000612858	1.18203	0.000930532	0.000493637	0.000868118	1.21286	0	0	8.345	33.5	10	18	12.34	534	76.25	102	123	7.415	29	17.5	19.125	13.265
1	70-75	1	1.69	25	6	18	18	5	16	0.000298033	0.000176904	0.000280729	1.27255	0.000391079	0.000475045	0.000403075	0.917049	0.000830127	0.00101584	0.000856658	0.888211	0.00185721	0.00147667	0.00180285	1.1584	0.000971249	0.00118854	0.00100229	0.794932	0.00217294	0.00172771	0.00210933	1.01052	0	0	8.435	39.5	19	20.25	9.54	778	173.25	188.5	187.25	7.03	34.5	18	23.125	9.715
2	70-75	1	1.72	25	0	16	16	7.19	16	0.000582772	0.000498966	0.0005708	1.25026	0.00054522	0.000338525	0.000515692	1.33634	0.00124732	0.000621568	0.00111507	1.26237	0.00179437	0.000591195	0.00165106	1.43531	0.00138452	0.00068994	0.00123772	1.26237	0.00199175	0.000656226	0.00183268	1.43531	0	1	7.02	39.5	13	17	12.145	918	150.5	211.25	141.25	6.99	41.75	25.5	24.375	9.8
2	70-75	1	1.63	29	2	18	17	11.54	16	0.000785093	0.000444996	0.000736508	1.34574	0.000551118	0.000310471	0.000516739	1.39566	0.00203682	0.00209802	0.00204556	0.865624	0.00194072	0.00131464	0.00185128	1.17967	0.00213866	0.00220292	0.00214784	0.881078	0.00203775	0.00138037	0.00194384	1.09063	0	0	6.65	37.5	24.5	21.5	10.57	499	122	148	115	6.55	36.75	15.5	28.5	9.76
2	75-80	1	1.59	28	1	19	18	3.23	17	0.000847737	0.000139079	0.0007465	1.93512	0.000460712	0.000350439	0.000444959	1.2207	0.00119011	0.000523998	0.00109495	1.36959	0.0014341	0.000624861	0.0013185	1.45027	0.00127342	0.000560678	0.0011716	1.30604	0.00153449	0.000668601	0.00141079	1.31126	0	0	6.4	24.5	16.5	23.25	10.4	653	76.25	120.25	107	6.65	29.5	13.75	19.25	9.485
2	75-80	2	1.79	29	3	22	17	0	19	0.000262225	0.000212981	0.00025519	1.14179	0.000138778	2.46901e-05	0.00012248	1.79198	0.00132497	0.00219412	0.00144913	0.690196	0.00157545	0.000876448	0.00147559	1.21874	0.00125872	0.00208442	0.00137668	0.643683	0.00149668	0.000832626	0.00140181	1.18909	1	0	7.4	30	19	23.5	10.05	893	98.5	121.5	217.25	7.37	32	20	28.125	10.605
2	65-70	1	1.72	29	0	17	18	15.4	17	0.000359294	0.000127088	0.000346925	1.36785	0.000333261	0.000262498	0.000323152	1.17334	0.00134645	0.000964689	0.00132048	1.05849	0.00177367	0.000882035	0.00169915	1.14494	0.00148109	0.00106116	0.00145253	1.05849	0.00195103	0.000970239	0.00186906	1.23075	0	0	7.45	31.5	20.5	18.75	8.45	312	69	93.25	239	6.745	40.5	23	33.25	7.945
2	65-70	1	1.54	25	2	23	13	0.6	18	0.000331555	0.000219898	0.000316832	1.1759	0.000423068	0.000410078	0.000421213	1.00841	0.00122961	0.000921725	0.00118488	1.07354	0.0013292	0.000463948	0.00149131	1.27959	0.00131569	0.000986246	0.00126782	1.04009	0.00142225	0.000496425	0.0015957	1.27959	0	0	8.14	15.5	14.5	11.25	7.3	420	68.5	107.25	118.75	7.89	22.75	14.5	18.625	8.2
2	65-70	1	1.7	27	0	19	15	3.12	19	0.000283224	0.000228138	0.000275355	1.09401	0.000549289	0.00037297	0.0005241	1.19189	0.00194668	0.00147726	0.00187962	1.17169	0.00237073	0.00101236	0.00231953	1.28459	0.00192721	0.00146249	0.00186082	1.03385	0.00234702	0.00100224	0.00229634	1.28459	0	0	7.7	25.5	23.5	29	12.2	458	74.5	106.5	126	8.59	27.25	21.5	27.125	11.67
2	65-70	2	1.72	30	1	18	14	15.2	17	0.000434142	0.000294218	0.000414153	1.13012	0.00054516	0.000274696	0.000506523	1.3282	0.00177454	0.000578784	0.00160372	1.45883	0.00199189	0.000405301	0.00195095	1.54795	0.00212945	0.00069454	0.00192446	1.45606	0.00239027	0.000486361	0.00234114	1.54795	0	1	7.3	25.5	16.5	27.25	7.5	1009	97.75	119	138.75	8.445	33.5	13.5	26.25	8.49
2	75-80	1	1.59	28	1	25	11	9	17	0.000445465	0.00030632	0.000425587	1.25953	0.000570736	0.000473783	0.000556885	1.02109	0.00167247	0.00135267	0.00162679	1.13014	0.00249427	0.00146659	0.00234746	1.24885	0.00185645	0.00150146	0.00180573	1.00199	0.00276864	0.00162792	0.00260568	1.16141	0	0	10.665	21	9	17.75	11.65	276	61	78	116.5	9.38	22.5	13.25	20.25	10.76
2	70-75	1	1.6	27	2	25	15	3	26	0.000245631	0.000305224	0.000254145	0.95087	0.000333586	0.000210466	0.000316947	1.22724	0.000929837	0.000683595	0.000894659	1.0497	0.00106597	0.000767815	0.00102338	1.09025	0.00103212	0.00075879	0.000993072	1.0497	0.00118323	0.000852274	0.00113595	1.05993	0	0	7.82	27	11.5	11	15.99	169	72.25	87.75	99.75	7.975	28	10.5	13.875	14.725
2	70-75	2	1.86	29	0	19	13	16.2	17	0.000462756	0.000631462	0.000486857	0.764648	0.0002283	0.000140691	0.000215785	1.31782	0.00138767	0.000548139	0.00126774	1.43546	0.00290766	0.000876286	0.00276032	1.44405	0.00156807	0.000619397	0.00143255	1.36031	0.00328565	0.000990204	0.00311916	1.44405	0	1	7.894	36	6	24	13.335	1135	86.75	108.5	197.75	7.905	39	20.5	21.875	9.857
2	75-80	1	1.79	27	1	18	13	1	19	0.000219199	0.000114878	0.000204296	1.33151	0.000307932	0.000244767	0.000298908	1.07539	0.00204468	0.00171252	0.00199723	1.03129	0.00202667	0.000934314	0.00187062	1.41375	0.0022287	0.00186664	0.00217698	0.984519	0.00220907	0.0010184	0.00203898	1.28305	0	0	12.62	18	6	12.125	16.225	288	54.75	74.25	103.5	11.06	21.5	4.5	11.875	13.54
2	65-70	1	1.74	28	3	19	15	23.2	23	0.000509549	0.000417563	0.000500694	0.994507	0.000197465	0.000139007	0.000189114	1.17855	0.00103139	0.000709829	0.000985454	1.29099	0.00126034	0.000729823	0.00121313	1.16106	0.00123767	0.000851795	0.00118255	1.0827	0.00151241	0.000875787	0.00145575	1.16106	0	0	7.445	36	18.5	29.5	8.41	969	86.25	113.25	139.25	6.982	30.5	20.5	28.25	8.445
2	65-70	2	1.82	28	1	19	15	6.15	17	0.000338685	0.000224627	0.000323646	1.20119	0.000191527	9.9525e-05	0.000172669	1.23761	0.000684579	0.000400588	0.000644008	1.21905	0.00115213	0.000455752	0.00113836	1.3093	0.000739345	0.000432635	0.000695529	1.16381	0.0012443	0.000492212	0.00122943	1.3093	0	0	7.325	28	16	23.25	8.095	906	62.75	66.5	161.75	7.228	35	13.5	27.125	7.275
2	70-75	2	1.68	29	0	16	16	38.3	16	0.000159968	9.69034e-05	0.000150959	1.43619	0.000224041	0.00011329	0.000208219	1.32571	0.00120373	0.00090232	0.00115993	1.05094	0.000399068	0.000325352	0.000388537	1.06522	0.00131206	0.000983529	0.00126433	1.04009	0.000434984	0.000354633	0.000423505	0.997992	0	0	6.235	39.5	23	15.75	7.765	1039	80.75	103.75	132.25	5.94	42.5	19.5	25.5	7.995
2	70-75	1	1.75	29	0	18	18	2.6	17	0.000415553	0.000167777	0.000380157	1.50582	0.000185646	9.04403e-05	0.000172045	1.43963	0.00125677	0.000506835	0.00114964	1.36703	0.00128901	0.00034891	0.00125185	1.4628	0.00139501	0.000562587	0.0012761	1.34994	0.0014308	0.00038729	0.00138956	1.4628	0	0	7	39.5	25	24	12.55	149	81.25	119.25	160	7.92	41.5	21.25	21.5	13.005
2	70-75	2	1.65	30	2	30	16	0.6	24	0.000208724	0.000192331	0.000206382	0.92305	0.000404872	0.000302467	0.000404528	1.03594	0.000634701	0.000859092	0.000681043	0.747402	0.00186562	0.00083978	0.00173336	1.29036	0.000736253	0.000996546	0.000790009	0.747402	0.00216412	0.000974145	0.0020107	1.29036	0	0	9.515	23	10.5	24	12.645	653	74.25	101.25	112	9.395	30.5	15.5	29.25	12.04
2	65-70	1	1.53	28	0	18	17	12.6	17	0.00021715	0.00010246	0.000200765	1.4172	0.000654451	0.000231603	0.000594044	1.57523	0.00218271	0.00116486	0.0020373	1.33579	0.00260899	0.000810512	0.00249492	1.42589	0.00235732	0.00125805	0.00220028	1.20986	0.00281771	0.000875353	0.00269452	1.42589	0	0	7.12	31	17.5	16.5	8.045	230	80.25	83.75	78.75	7.18	33	18.5	16.625	8.5
2	70-75	2	1.7	29	1	26	13	5.8	21	0.000160803	0.000129064	0.000156269	1.14519	0.000246347	0.000111756	0.000238548	1.26508	0.00090177	0.00101108	0.000917386	0.829554	0.000760212	0.000427037	0.000712615	1.20718	0.00100096	0.0011223	0.0010183	0.838673	0.000843835	0.000474011	0.000791003	1.18424	0	0	10.2	29	11.5	22.75	13.645	596	130	203.5	175.5	8.54	34.5	11	29.75	10.635
2	75-80	2	1.7	27	0	17	14	6.7	18	8.05534e-05	5.85494e-05	7.74099e-05	1.22347	0.000177139	0.00010376	0.000166657	1.2085	0.000286417	0.00019898	0.000273926	1.19402	0.000623053	0.000222453	0.000572967	1.40073	0.000317922	0.000220868	0.000304057	1.078	0.000691589	0.000246923	0.000635994	1.40073	0	0	10.37	36	15.5	35.25	9.69	952	152.5	238	240.25	8.32	37	14	35.125	7.515
2	70-75	2	1.84	24	0	18	15	15	16	9.38639e-05	2.45413e-05	8.39607e-05	1.80695	8.78019e-05	3.54124e-05	8.03177e-05	1.70948	0.000347913	0.000441237	0.000361245	0.93071	0.00135891	0.000457882	0.00134447	1.36876	0.000386184	0.000489773	0.000400982	0.777066	0.00150839	0.000508249	0.00149237	1.36876	0	0	11.595	34.5	15.5	22.25	13.365	686	73.75	102	133.5	10	35	20.25	23.625	11.26
3	70-75	2	1.76	30	2	19	18	11.7	17	0.000181027	0.000138268	0.000174919	1.18189	0.000225339	0.000146344	0.000214054	1.20957	0.000639645	0.00055987	0.000628249	1.01387	0.00140463	0.000537363	0.00128073	1.4358	0.000729196	0.000638252	0.000716204	0.962484	0.00160127	0.000612594	0.00146003	1.37631	0	1	8.54	28	13.5	26.5	12.95	895	130.5	169.75	141.25	9.69	42.5	14	12.75	13.19
3	65-70	2	1.83	27	0	19	13	5.27	18	0.000434243	0.000499487	0.000443564	1.08927	0.000599067	0.000409857	0.000572037	1.28442	0.00169718	0.00198408	0.00173817	1.10329	0.000646585	0.000632696	0.000644601	0.930644	0.00168021	0.00196424	0.00172079	0.817786	0.000640119	0.000626369	0.000638155	0.906737	0	2	8.85	30	17	23.25	15.05	1552	172.25	205	354.75	8.105	30.5	16	19.25	10.84
3	65-70	2	1.76	28	1	22	11	7.1	16	0.000711575	0.000510847	0.0006829	1.1613	0.000526578	0.000348177	0.000501092	1.27495	0.00025816	0.000190033	0.000248427	1.10717	0.00139143	0.00109882	0.00134963	1.08457	0.000309792	0.000228039	0.000298113	1.04907	0.00166971	0.00131859	0.00161955	1.01392	0	0	6.77	32	18.5	23.75	6.01	1212	167.5	258.75	184.5	8.21	30	17.5	20.5	5.24
3	65-70	1	1.61	30	3	19	17	0.87	16	0.000190956	0.000121671	0.000181058	1.2206	0.000277526	0.000206977	0.000267447	1.21592	0.00105925	0.00144897	0.00111493	0.742908	0.00135856	0.000697078	0.00126406	1.28598	0.00117577	0.00160836	0.00123757	0.739233	0.001508	0.000773756	0.00140311	1.22952	0	4	8.215	21	7	17.75	10.96	496	64.75	95	118.5	8.295	27.25	10	20.375	10.96
3	65-70	1	1.62	26	0	19	14	24.2	17	0.000213692	0.000138709	0.00020298	1.29768	7.1246e-06	5.21141e-06	6.85129e-06	1.10024	0.000461727	0.000371839	0.000448886	1.14283	0.00176843	0.0011995	0.00168715	1.17025	0.000530986	0.000427614	0.000516218	1.00414	0.00203369	0.00137943	0.00194023	1.08997	0	0	7.81	20.5	9.5	20.75	12.735	153	68.75	84.75	122.75	7.56	24	14	17.625	8.125
3	70-75	2	1.65	29	1	17	16	20.35	18	0.000385935	0.000235491	0.000364443	1.29316	0.000317142	0.000207939	0.000301542	1.21436	0.000659777	0.000169207	0.000589695	1.625	0.00153909	0.00067103	0.00147519	1.24085	0.000745548	0.000191204	0.000666356	1.57627	0.00173917	0.000758264	0.00166696	1.28721	0	0	7.63	32.5	16.5	27.75	10.55	1366	122.75	159	120.5	7.105	38.75	19.5	19.375	9.125
3	75-80	2	1.74	28	1	18	18	10.7	16	0.000229959	0.000127847	0.000215372	1.32651	0.000285835	0.000236518	0.00027879	1.05234	0.000345822	0.000108323	0.000311894	1.49753	0.00102314	0.000744268	0.000983305	1.17868	0.000376946	0.000118072	0.000339964	1.47628	0.00111523	0.000811252	0.0010718	1.055	0	0	10.17	29	25.5	30.25	13.27	1025	92	154	161.25	10.06	27.25	21.25	24.875	13.625
3	70-75	1	1.66	27	0	19	18	15.5	18	0.00035452	0.000240384	0.000338215	1.2341	0.000212262	0.00010614	0.000197102	1.36947	0.00165832	0.000763715	0.00153052	1.45554	0.00125273	0.000766552	0.00118328	1.19134	0.00198998	0.000916458	0.00183662	1.28356	0.00150328	0.000919862	0.00141993	1.14147	0	0	8.89	29	12.5	20.75	10.73	763	85	109.25	111.75	8.48	36	19.5	26.5	8.91
3	70-75	2	1.72	26	0	16	13	7.38	16	0.000275591	0.000203788	0.000265334	1.19173	8.07998e-05	2.09842e-05	7.22547e-05	1.55099	0.000901372	0.000662669	0.000867272	1.15568	0.000802717	0.00105265	0.000838422	1.04227	0.000973482	0.000715682	0.000936653	1.0497	0.000866934	0.00113687	0.000905496	0.760346	0	1	7.95	33.5	18.5	30.5	6.55	1224	89	131	122.5	7.51	29.5	14.5	21.5	6.18
3	70-75	2	1.72	30	4	16	18	2.8	20	6.26305e-05	5.85785e-05	6.20517e-05	0.938864	4.8631e-05	7.16605e-05	5.1921e-05	0.961292	0.00088436	0.000199974	0.000786591	1.93074	0.000649321	0.000264402	0.000594333	1.65569	0.000963953	0.000217971	0.000857384	1.63922	0.00070776	0.000288198	0.000647823	1.34511	0	0	8.095	34	12.5	18.5	8.705	876	102.75	141.5	130.25	8.88	38.5	9.5	26	8.195
3	65-70	2	1.7	28	2	20	17	11.6	18	0.000343405	0.000297576	0.000336858	1.08301	0.000204796	0.000124611	0.000193341	1.34912	0.0011495	0.000722391	0.00108849	1.19985	0.0022055	0.00107879	0.00204454	1.34855	0.00127595	0.000801854	0.00120822	1.12814	0.00175	0.00119746	0.00171	1.08059	0	0	8.75	38.5	14	26	11.85	380	81.75	125.25	118	8.755	43	19.5	27.375	10.955
3	65-70	1	1.67	27	1	17	18	12.6	17	0.000495889	0.000270876	0.000463744	1.44689	0.000608784	0.000347217	0.000571417	1.47053	0.00180915	0.000996878	0.00169311	1.39888	0.00197755	0.00113471	0.00185715	1.28008	0.00209861	0.00115638	0.001964	1.19387	0.00165	0.00131627	0.00162	1.00753	0	0	5.9	35	22	30	6.85	397	88.5	122	108.75	7.47	31	17	23.75	6.475
3	65-70	1	1.62	28	5	22	18	25.4	20	0.00018273	0.000149185	0.000177938	1.11619	0.000435282	0.000367317	0.000425573	1.21831	0.000745411	0.000592432	0.000723557	1.06471	0.00120044	0.000426835	0.00108992	1.49914	0.000805044	0.000639827	0.000781442	1.01073	0.00129647	0.000460982	0.00117712	1.4129	0	0	8.35	27.5	12	13.5	7.05	219	83.75	91	135.25	8.13	32.5	16.75	20.25	8.355
3	75-80	1	1.74	28	1	17	17	12.72	19	0.000260086	0.000291485	0.000264571	1.07941	0.000347915	0.000272511	0.000337143	1.18853	0.00120117	0.000623285	0.00111861	1.28832	0.0015203	0.00109993	0.00160311	1.04156	0.0013333	0.000691846	0.00124166	1.2239	0.00168754	0.00122092	0.00177945	1.04156	0	0	8.9	25.5	13.5	22	13.825	386	84.5	102.5	95	8.875	37	21.5	19.5	11.56
3	65-70	1	1.65	29	0	17	15	6.64	19	0.000501714	0.000600969	0.000515893	1.13528	0.000544463	0.00036711	0.000519127	1.23752	0.00138143	0.00135245	0.00137729	0.996369	0.00193032	0.0016349	0.00188812	1.11244	0.00153338	0.00150122	0.00152879	0.906479	0.00195	0.00181474	0.00193	0.931836	0	1	8	33.5	23.5	31.25	13.75	474	76.5	95.5	103	7.635	29	16.5	25.25	12.355
3	75-80	2	1.91	28	1	16	16	8.35	24	0.000218811	7.83917e-05	0.000198751	1.49873	0.000221652	0.000129973	0.000208555	1.28585	0.000644666	0.000321162	0.000598452	1.32377	0.000570173	0.000137382	0.000508346	1.59129	0.00071558	0.00035649	0.000664281	1.24427	0.000484647	0.000116775	0.000432094	1.3526	0	0	8.45	29.5	23.5	40	12.95	1058	87.25	137.75	125	9.345	31.5	15.5	23.875	13.64
3	70-75	1	1.62	28	0	18	13	25.4	21	0.000313272	0.000291317	0.000310136	1.32504	0.000553181	0.000235137	0.000507746	1.48935	0.00177289	0.000648649	0.00161228	1.53764	0.00151572	0.00181454	0.00155841	0.837498	0.00196791	0.00072	0.00178963	1.39862	0.00168245	0.00201413	0.00172983	0.80591	0	0	7.095	23	21	19.5	10.13	440	76.5	101.25	127.25	6.805	30.75	19.5	26	7.635
3	70-75	1	1.63	29	0	17	16	6.4	18	0.000135442	9.27891e-05	0.000129349	1.25131	0.000472645	0.000285224	0.00044587	1.30783	0.00108426	0.000907225	0.00105897	1.08344	0.0011636	0.000483247	0.00363784	0.996421	0.00125774	0.00105238	0.0012284	0.985009	0.00134978	0.000560566	0.00421989	0.996421	0	0	8.145	28.5	12	24	12.115	532	67.75	85.75	102.75	9.21	31.75	8	15.5	11.28
3	65-70	1	1.63	29	0	17	17	23.5	17	0.00028812	0.00013483	0.000266221	1.41705	0.000358697	0.000283664	0.000347978	1.15415	0.000791748	0.000944266	0.000813536	0.991464	0.00162719	0.0006454	0.00148694	1.40532	0.000855088	0.00101981	0.000878619	0.807797	0.00175737	0.000697032	0.00160589	1.35825	0	1	7.375	32	20	17.75	9.485	543	81.75	84.75	116	7.435	36	16.75	20	8.08
3	65-70	1	1.66	23	0	24	14	7.6	19	5.63579e-05	2.2193e-05	5.14772e-05	1.50581	0.000204587	0.000125432	0.000193279	1.50755	0.000869663	0.000519777	0.000819679	1.39901	0.00145859	0.00116437	0.00135941	1.0137	0.000965325	0.000576953	0.000909844	1.15323	0.00161903	0.00129245	0.00150895	1.0137	1	0	7.44	31	13.5	22.5	11.905	615	72.75	96.75	139.5	7.225	32.5	19	17.125	9.875
3	75-80	1	1.54	30	1	30	15	10	25	0.000212653	0.000134965	0.000201555	1.26735	0.000316994	0.000282135	0.000312014	1.16764	0.000372902	0.000352548	0.000369995	1.02817	0.00188267	0.00149399	0.00182714	1.14092	0.000413922	0.000391328	0.000410694	0.923945	0.00208976	0.00165832	0.00202813	1.0115	0	3	12.1	26.5	9.5	10.25	8.55	287	86	96.5	144.75	9.375	19.25	11	15.5	9.595
3	65-70	2	1.83	28	0	20	17	9.4	17	0.000278547	9.12529e-05	0.00025179	1.47101	0.000383198	0.000105127	0.000343473	1.59892	0.000744368	0.000632718	0.000728418	1.03147	0.00174562	0.00179276	0.00175235	0.992046	0.000826248	0.000702317	0.000808544	0.977135	0.00193763	0.00198996	0.00194511	0.882556	0	2	7.81	46	21.5	34.25	10.775	1354	183.5	267.5	244.25	7.18	40.5	16	25.5	8.345
3	65-70	1	1.59	29	0	16	12	14	16	0.000330548	0.000192178	0.00031078	1.25751	0.000428997	0.000338104	0.000416012	1.12759	0.00064249	0.000936211	0.00068445	0.801142	0.00206796	0.00172635	0.00201916	1.12293	0.000713164	0.00103919	0.000759739	0.707635	0.00203	0.00191625	0.00199	0.925065	0	0	9.345	37	7.5	18.25	10.795	624	101.25	143	189.25	8.31	28	14.25	14.375	11.075
[truncated: 10 more columns]

## Sheet: Code-Book
h	=	body height
MMSE	=	Mini-Mental-State Examination
GDS	=	Geriatric Depression Scale
FES-I	=	Falls Efficacy Scale
FAB-D	=	Frontal Asessment Battery
FQoPA	=	Freiburger Questionaire of Physical Activity
VUCM	=	"good" variability
VORT	=	"bad" variability
VTOT	=	total variability
∆Vz	=	synergy index
ES	=	even laboratory surface
US	=	uneven surface
USISB	=	uneven surface with imbalanced shopping bag
TUG		Timed up and go Test
MDRT		Multdirectional Reach Test
CRT		Chair Rise Test / Sit to Stand Test
LES		Isometric Leg Extension Strength / Mid-Thigh Pull
Add		Isometric Addcutor Strength
Abd		Isometric Abdcutor Strength
Quad		Isometric Quadriceps Strength
GS		Gait Speed
